# Supplementary material for: Molecular Phylogeny Supports Repeated Adaptation to Burrowing within Small-Eared Shrews Genus of Cryptotis (Eulipotyphla, Soricidae)
Source: PLoS One. 2015 Oct 21;10(10):e0140280. doi: 10.1371/journal.pone.0140280 (PMC4619083; doi:10.1371/journal.pone.0140280)
Supplement: S1 Table — An asterisk (*) indicates the sequence was downloaded from GenBank. (XLSX) [file pone.0140280.s001.xlsx]

## Sheet: Sheet1
Genus	Species	Collection code	Collecting site	abbreviation	cytb	16s	ApoB	Brca1
Blarinella	griselda	BLG	Vietnam, Mt. Tay Con Linh II	Blagris_0	AB175144*	DQ630352*	DQ630187*	DQ630268*
Blarinella	griselda	KIZ19677	China, Yunnan	Blagris_1	GU981258*	GU981067*	GU981108*	GU981183*
Blarinella	griselda	KIZ19702	China, Yunnan	Blagris_2	GU981259*	GU981068*	GU981109*	GU981184*
Blarina	brevicauda	02.7.23.1	USA, Michigan	Blabrev_0a	DQ630416*	DQ630339*	DQ630171*	DQ630254*
Blarina	brevicauda	BLB.I	USA, Michigan	Blabrev_0b	AB175134*	DQ630360*	DQ630196*	DQ630276*
Blarina	brevicauda	USNM569100	USA, Pennsylvania	Blabrev_1	xxx	xxx	xxx	xxx
Blarina	brevicauda	USNM569118	USA, Virginia	Blabrev_2	xxx	xxx	xxx	xxx
Blarina	brevicauda	USNM570202	USA, Maine	Blabrev_3	xxx	xxx	xxx
Cryptotis	alticola	UNAM:CNMA:44765	Mexico, Mexico	Caltico_0a	KF551854*
Cryptotis	alticola	UNAM:CNMA:44766	Mexico, Mexico	Caltico_0b	KF551855*
Cryptotis	alticola	UNAM:CNMA:44768	Mexico, Mexico	Caltico_0c	KF551856*
Cryptotis	goldmani	X2	Mexico, Gurrero	Cgoldma_0a	AB175138*	DQ630354*	DQ630189*
Cryptotis	goldmani	LAF1599	Mexico, Omiltemi	Cgoldma_0b	AB175137*
Cryptotis	goldmani	LAF1596	Mexico, Omiltemi	Cgoldma_1	AB175136*	xxx	xxx	xxx
Cryptotis	goodwini	UNAM:CNMA:44747	Mexico, Chiapas	Cgoodwi_0	GenBank Accession number unavailable
Cryptotis	gracilis	USNM568678	Costa Rica, Cartago	Cgracil_1	xxx	xxx	xxx	xxx
Cryptotis	lacandonensis	UNAM:MZFC:7168	Mexico, Chiapas	Clacan_0	GenBank Accession number unavailable
Cryptotis	lacertotosus	USNM569368	Guatemala, Huehuetenango	Clacert_1	xxx	xxx	xxx	xxx
Cryptotis	lacertotosus	USNM569420	Guatemala, Huehuetenango	Clacert_2	xxx	xxx	xxx	xxx
Cryptotis	lacertotosus	USNM569431	Guatemala, Huehuetenango	Clacert_3	xxx	xxx	xxx	xxx
Cryptotis	lacertotosus	USNM569442	Guatemala, Huehuetenango	Clacert_4	xxx	xxx	xxx	xxx
Cryptotis	lacertotosus	USNM569443	Guatemala, Huehuetenango	Clacert_5	xxx	xxx	xxx	xxx
Cryptotis	lacertotosus	USNM569503	Guatemala, Huehuetenango	Clacert_6	xxx	xxx	xxx	xxx
Cryptotis	magnus	X4	Mexico, Oaxaca	Cmagnus_0a	AB175141*	DQ630351*	DQ630186*	DQ630267*
Cryptotis	magnus	LAF1514	Mexico, Oaxaca	Cmagnus_0b	AB175139*
Cryptotis	magnus	LAF1550	Mexico, Oaxaca	Cmagnus_0c	AB175140*
Cryptotis	mam	USNM569554	Guatemala, Huehuetenango	Cmam_1	xxx	xxx	xxx	xxx
Cryptotis	mam	USNM569555	Guatemala, Huehuetenango	Cmam_2	xxx	xxx	xxx	xxx
Cryptotis	mam	USNM570248	Guatemala, Huehuetenango	Cmam_3	xxx	xxx	xxx	xxx
Cryptotis	mam	USNM570256	Guatemala, Huehuetenango	Cmam_4	xxx	xxx	xxx	xxx
Cryptotis	mam	USNM570257	Guatemala, Huehuetenango	Cmam_5	xxx	xxx	xxx	xxx
Cryptotis	mam	USNM570313	Guatemala, Huehuetenango	Cmam_6	xxx	xxx	xxx	xxx
Cryptotis	mam	USNM570314	Guatemala, Huehuetenango	Cmam_7	xxx	xxx	xxx	xxx
Cryptotis	mam	USNM570337	Guatemala, Huehuetenango	Cmam_8	xxx	xxx	xxx	xxx
Cryptotis	mam	USNM570340	Guatemala, Huehuetenango	Cmam_9	xxx	xxx	xxx	xxx
Cryptotis	mayensis	UNAM:CNMA:46150	Mexico, Yucatan	Cmayens_0a	KF551857*
Cryptotis	mayensis	UNAM:CNMA:46151	Mexico, Yucatan	Cmayens_0b	KF551858*
Cryptotis	mayensis	UNAM:CNMA:46152	Mexico, Yucatan	Cmayens_0c	KF551859*
Cryptotis	mayensis	ROM:96535(FN30563)	Mexico, Campeche	Cmayens_1	xxx	xxx	xxx	xxx
Cryptotis	merriami	USNM570108	Guatemala, Alta Verapaz	Cmerria_1	xxx	xxx	xxx	xxx
Cryptotis	merriami	USNM570112	Guatemala, Alta Verapaz	Cmerria_2	xxx	xxx	xxx	xxx
Cryptotis	merriami	USNM570122	Guatemala, Alta Verapaz	Cmerria_3	xxx	xxx	xxx	xxx
Cryptotis	merriami	USNM570132	Guatemala, Alta Verapaz	Cmerria_4	xxx	xxx	xxx	xxx
Cryptotis	merriami	USNM57049	Guatemala, Zacapa	Cmerria_5	xxx	xxx	xxx	xxx
Cryptotis	merriami	USNM570125	Guatemala, Zacapa	Cmerria_6	xxx	xxx	xxx	xxx
Cryptotis	mexicanus	LAF1509	Mexico, Oaxaca	Cmexica_0a	AB175142*
Cryptotis	mexicanus	LAF1511	Mexico, Oaxaca	Cmexica_0b	AB175143*
Cryptotis	mexicanus	UNAM:CNMA:41951	Mexico, Acultzingo	Cmexica_0c	KF551836*
Cryptotis	mexicanus	UNAM:CNMA:43051	Mexico, Oaxaca	Cmexica_0d	KF551837
Cryptotis	mexicanus	UNAM:CNMA:43059	Mexico, Oaxaca	Cmexica_0e	KF551838*
Cryptotis	mexicanus	UNAM:CNMA:43061	Mexico, Oaxaca	Cmexica_0f	KF551839*
Cryptotis	mexicanus	LAF1506	Mexico, Oaxaca	Cmexica_1	xxx	xxx	xxx	xxx
Cryptotis	nelsoni	UNAM:CNMA:41961	Mexico, Veracruz	Cnelson_0a	KF551840*
Cryptotis	nelsoni	UNAM:CNMA:41964	Mexico, Veracruz	Cnelson_0b	KF551841*
Cryptotis	nelsoni	UNAM:CNMA:41965	Mexico, Veracruz	Cnelson_0c	KF551842*
Cryptotis	nelsoni	UNAM:CNMA:41969	Mexico, Veracruz	Cnelson_0d	KF551843*
Cryptotis	nelsoni	UNAM:CNMA:41970	Mexico, Veracruz	Cnelson_0e	KF551844*
Cryptotis	nigrescens	KU143389	Costa Rica, Puntarenas	Cnigres_1	xxx	xxx	xxx	xxx
Cryptotis	obscurus	UNAM:CNMA:44637	Mexico, Tamaulipas	Cobscur_0a	KF551845*
Cryptotis	obscurus	UNAM:CNMA:42285	Mexico,Tlaxcala	Cobscur_0b	KF551846*
Cryptotis	oreoryctes	USNM569854	Guatemala, Alta Verapaz	Coreory_1	xxx	xxx	xxx	xxx
Cryptotis	oreoryctes	USNM569877	Guatemala, Alta Verapaz	Coreory_2	xxx	xxx	xxx	xxx
Cryptotis	oreoryctes	USNM569878	Guatemala, Alta Verapaz	Coreory_3	xxx	xxx	xxx	xxx
Cryptotis	parvus	unknown	unknown	Cparvus_0a	AF395483*
Cryptotis	parvus	unknown	unknown	Cparvus_0b	AF395484*
Cryptotis	parvus	USNM568660	USA, Virginia	Cparvus_1	xxx	xxx	xxx
Cryptotis	parvus	USNM569083	USA, Virginia	Cparvus_2	xxx	xxx	xxx	xxx
Cryptotis	parvus	USNM570487	USA, Maryland	Cparvus_3	xxx	xxx	xxx
Cryptotis	parvus	USNM570510	USA, Kansas	Cparvus_4	xxx	xxx	xxx	xxx
Cryptotis	parvus	CRPI	US, Texas	Cparvus_0c	AB175135*	DQ630346*	DQ630180*	DQ630261*
Cryptotis	peregrinus	UNAM:CNMA:45584	Mexico, Oaxaca	Cperegr_0a	KF551847*
Cryptotis	peregrinus	UNAM:CNMA:45582	Mexico, Oaxaca	Cperegr_0b	KF551848*
Cryptotis	peregrinus	UNAM:CNMA:45583	Mexico, Oaxaca	Cperegr_0c	KF551849*
Cryptotis	philipsii	UNAM:CNMA:44699	Mexico, Oaxaca	Cphilip_0a	KF551850*
Cryptotis	philipsii	UNAM:CNMA:44728	Mexico, Oaxaca	Cphilip_0b	KF551851*
Cryptotis	philipsii	UNAM:CNMA:44724	Mexico, Oaxaca	Cphilip_0c	KF551852*
Cryptotis	philipsii	UNAM:CNMA:44723	Mexico, Oaxaca	Cphilip_0d	KF551853*
Cryptotis	tropicalis	USNM570435	Guatemala, Huehuetenango	Ctropic_1	xxx	xxx	xxx	xxx
XXX: Sequences submitted to GenBank
