# Supplementary material for: Molecular Phylogeny Supports Repeated Adaptation to Burrowing within Small-Eared Shrews Genus of Cryptotis (Eulipotyphla, Soricidae)
Source: PLoS One. 2015 Oct 21;10(10):e0140280. doi: 10.1371/journal.pone.0140280 (PMC4619083; doi:10.1371/journal.pone.0140280)
Supplement: S2 Table — (XLS) [file pone.0140280.s002.xls]

## Sheet: Sheet1
Gene	primer	sequences	Cited source
CYTB	L14724	CGAAGCTTGATATGAAAAACCATCGTTG	Irwin et al. (1991)
CYTB	L15162_shrew	GGTAYGTMCTYCCATGAGGACAAATRTC	This study
CYTB	H15915	AACTGCAGTCATCTCCGGTTTACAAGAC	Irwin et al. (1991)
CYTB	H15494_shrew	CTAGGAGACCCTGACAATTA	This study
16S rRNA	16sf	CCTACCGAGCCTGGTGATAG	This study
16S rRNA	16Srbis	ATAGATAGAAACCGACCTGG	This study
BRCA1	BRCA1faJEM	GTCATAAAAGCAAACAGCCTGGC	This study
BRCA1	BRCA1ra2JEM	TTTCCTCCGGTAGGTTTTCC	This study
BRCA1	BRCA1f17JEM	TGGAGGGCCTGAATCAAATA	This study
BRCA1	BRCA1r17JEM	TTGATCTGTTTGGTCACTCTTCTC	This study
ApoB	ApoBf	GCAATCATTTGACTTAAGTG	Dubey et al. (2007)
ApoB	ApoBr	GAGCAACAATATCTGATTGG	Dubey et al. (2007)
