# Supplementary material for: Molecular Phylogeny Supports Repeated Adaptation to Burrowing within Small-Eared Shrews Genus of Cryptotis (Eulipotyphla, Soricidae)
Source: PLoS One. 2015 Oct 21;10(10):e0140280. doi: 10.1371/journal.pone.0140280 (PMC4619083; doi:10.1371/journal.pone.0140280)
Supplement: S3 Table — In the first strategy, four genes were concatenated and defined by gene and codon positions. In the second strategy, we analyzed the partition schemes and evolutionary models for each gene separately. (XLSX) [file pone.0140280.s003.xlsx]

## Sheet: Sheet1
Strategy 1-BEAST
Subset	Subset Partitions	Best Model	Subset Sites
1	CYTB_1st	TrNef+G	DNA, p1 = 1-1110\3
2	ApoB_2nd, ApoB_3rd, BRCA1_3rd, CYTB_2nd	TrN+G	DNA, p2 = 2-1110\3, 2089-2591\3, 2090-2591\3, 2594-3197\3
3	CYTB_3rd	TrN+G	DNA, p3 = 3-1110\3
4	16S rRNA	GTR+G	DNA, p4 = 1111-2087
5	ApoB_1st, BRCA1_1st, BRCA1_2nd	HKY+G	DNA, p5 = 2088-2591\3, 2592-3197\3, 2593-3197\3
Strategy 1-RAxML
Subset	Subset Partitions	Best Model	Subset Sites
1	16S rRNA, CYTB_1st	GTR+G	DNA, p1 = 1-1110\3, 1111-2087
2	ApoB_2nd, ApoB_3rd, CYTB_2nd	GTR+G	DNA, p2 = 2-1110\3, 2089-2591\3, 2090-2591\3
3	CYTB_3rd	GTR+G	DNA, p3 = 3-1110\3
4	ApoB_1st, BRCA1_1st, BRCA1_2nd, BRCA1_3rd	GTR+G	DNA, p4 = 2088-2591\3, 2592-3197\3, 2593-3197\3, 2594-3197\3
Strategy 2-BEAST
Subset	Subset Partitions	Best Model	Subset Sites
1	CYTB_1st	TrNef+G	DNA, p1 = 1-1110\3
2	CYTB_2nd	HKY+G	DNA, p2 = 2-1110\3
3	CYTB_3rd	TrN+G	DNA, p3 = 3-1110\3
4	16S rRNA	GTR+G	DNA, p4 = 1111-2087
5	BRCA1_1st, BRCA1_2nd, BRCA1_3rd	HKY+G	DNA, p5 = 2088-2693
6	BRCA1_1st	K80	DNA, p6 = 2694-3197\3
7	BRCA1_2nd, BRCA1_3rd	HKY+G	DNA, p7 = 2695-3197\3, 2696-3197\3
Strategy 2-RAxML
Subset	Subset Partitions	Best Model	Subset Sites
1	CYTB_1st	GTR+G	DNA, p1 = 1-1110\3
2	CYTB_2nd	GTR+G	DNA, p2 = 2-1110\3
3	CYTB_3rd	GTR+G	DNA, p3 = 3-1110\3
4	16S rRNA	GTR+G	DNA, p4 = 1111-2087
5	BRCA1_1st, BRCA1_2nd, BRCA1_3rd	GTR+G	DNA, p5 = 2088-2693
6	ApoB_1st, ApoB_2nd, ApoB_3rd	GTR+G	DNA, p6 = 2694-3197
